# Supplementary material for: Development and validation of a predictive model for perioperative low-density lipoprotein as a risk factor for postoperative cerebral infarction in Moyamoya disease
Source: Front Neurol. 2025 May 22;16:1602006. doi: 10.3389/fneur.2025.1602006 (PMC12172631; doi:10.3389/fneur.2025.1602006)
Supplement: Supplementary file 1 [file Table_1.xlsx]

## Sheet: Sheet1
Group	Male	Age	BMI	SBP	DBP	Hypertension	Hyperlipemia	Diabetes	Coronary.heart.disease	Smoking	Admission.mRS.score	Ischemic.Sympotoms	Suzuki.Stage	Surgical.type	PreLDL	PostLDL	MinLDL	MaxLDL	MeanLDL
Group1	1	51	22.6	126	70	1	1	0	0	1	2	1	Stage Ⅱ	Direct	2.44	4.25	2.37	4.39	3.62
Group1	0	56	21.5	106	75	0	0	0	0	0	4	1	Stage Ⅲ	Direct	4.94	4.27	3.98	5.38	4.46
Group1	0	50	23.4	121	53	1	0	0	0	0	2	1	Stage Ⅲ	Direct	3.04	2.98	2.7	4.47	2.75
Group1	1	58	25.6	109	77	0	0	0	0	0	3	1	Stage IV	Direct	5.42	5.06	4.95	5.84	5.82
Group1	1	45	25.1	118	78	0	0	0	0	1	2	1	Stage Ⅲ	Indirect	5.7	3.74	3.38	6.18	5.3
Group1	1	48	23.6	125	96	1	1	0	0	1	3	1	Stage Ⅲ	Direct	2.23	5.43	2.23	5.76	5.09
Group1	1	55	21.7	122	74	1	1	0	0	1	3	1	Stage Ⅴ	Direct	3.64	3.77	3.28	4.02	3.62
Group1	1	50	23.6	129	73	1	1	0	0	0	3	1	Stage Ⅱ	Indirect	5.46	5.53	5.08	5.63	5.44
Group1	1	55	25.4	94	63	0	1	0	0	1	2	1	Stage Ⅲ	Direct	3.76	3.94	3.56	5.3	4.06
Group1	0	52	25.6	137	78	1	1	0	0	0	3	1	Stage Ⅲ	Indirect	3.28	3.12	2.97	3.33	2.97
Group1	0	55	23.9	131	92	1	0	0	0	0	3	0	Stage Ⅱ	Direct	5.78	5.75	5.48	6.02	5.57
Group1	1	54	22.5	144	89	1	1	0	0	1	5	1	Stage IV	Indirect	3.27	4.55	3.13	5.01	4.82
Group1	1	54	22.8	129	75	0	0	1	0	1	3	1	Stage Ⅲ	Direct	4.39	3.07	2.65	4.81	3.98
Group1	0	58	24.7	122	77	0	0	1	0	0	2	1	Stage IV	Direct	3.86	2.09	1.08	4.22	3.57
Group1	1	55	24.6	105	76	0	1	0	0	1	1	1	Stage Ⅱ	Combined	2.51	3.22	1.47	4.9	3.66
Group1	1	55	20	161	87	1	0	1	0	1	2	0	Stage Ⅲ	Direct	3.5	3.33	2.97	5.8	3.85
Group1	0	51	24.5	136	62	1	0	0	0	0	1	1	Stage Ⅲ	Indirect	2.23	5.39	2.11	5.89	4.25
Group1	0	48	24.6	115	56	0	0	0	0	0	3	0	Stage Ⅲ	Indirect	2.21	5.06	2.11	5.38	4.22
Group1	1	47	21.4	106	74	0	0	0	0	1	1	1	Stage Ⅱ	Direct	2.64	5.27	2.32	5.41	5.11
Group1	1	54	21.7	134	82	1	0	0	0	1	1	1	Stage Ⅲ	Combined	4.77	2.84	2.52	5.81	5.68
Group1	1	45	21.7	138	70	1	1	0	0	0	2	1	Stage IV	Indirect	4.45	5.37	4.22	5.49	5.48
Group1	1	45	21.8	118	79	0	0	0	1	1	3	1	Stage Ⅱ	Direct	4.22	3.76	3.42	4.9	4.14
Group1	1	46	20.4	115	56	0	1	0	0	0	1	1	Stage Ⅰ	Indirect	4.2	2.41	1.95	5.39	3.02
Group1	1	49	23.8	112	79	0	1	0	0	1	3	1	Stage IV	Direct	5.97	4.33	4.03	6.44	4.15
Group1	1	45	21.6	144	71	1	1	0	0	1	1	1	Stage Ⅲ	Indirect	4.28	5.89	3.9	6.17	4.72
Group1	0	57	23.1	142	91	1	0	0	0	0	2	1	Stage Ⅲ	Direct	4.54	3.91	3.45	5.22	4.66
Group1	0	54	22.2	123	75	0	1	0	0	0	3	0	Stage Ⅲ	Direct	3.72	3.63	3.36	4.19	3.67
Group1	0	60	23.7	139	96	1	0	0	0	0	2	1	Stage Ⅲ	Direct	3.97	3.33	3.11	5.03	2.58
Group1	0	56	21.2	91	77	0	0	0	0	0	3	1	Stage Ⅱ	Indirect	3.45	5.85	2.4	6.26	4.44
Group1	1	56	23.7	116	82	0	0	0	0	1	3	1	Stage Ⅴ	Direct	3.74	2.66	2.17	3.93	1.3
Group1	0	60	24	110	81	0	1	0	0	0	3	0	Stage Ⅲ	Combined	5.82	2.44	1.18	6.1	3.83
Group1	1	48	24.9	144	74	1	1	0	0	1	2	1	Stage Ⅲ	Combined	5.51	5.4	5.29	5.68	5.33
Group1	1	45	26	122	77	0	0	0	0	1	2	0	Stage IV	Direct	4.45	3.54	3.35	4.5	4.06
Group1	1	49	20	127	66	0	0	0	0	0	2	1	Stage Ⅱ	Indirect	4.98	2.69	2.58	5.37	4.1
Group1	1	46	23.8	134	72	1	0	0	1	1	4	1	Stage Ⅲ	Direct	2.12	5.47	1.89	5.58	1.96
Group1	0	49	21.8	154	80	1	0	0	0	0	2	1	Stage Ⅱ	Direct	3.39	3.16	2.88	5.72	3.46
Group1	1	45	20	166	98	1	1	0	0	1	3	1	Stage Ⅲ	Direct	4.79	2.19	2.12	5.02	2.69
Group1	1	53	24.9	154	80	1	0	0	0	0	3	1	Stage Ⅲ	Combined	3.08	4.43	2.04	4.54	3.09
Group1	1	53	25.9	131	80	1	1	0	0	0	3	1	Stage Ⅴ	Combined	2.59	2.13	1.78	3.09	2.94
Group1	1	50	22.4	119	62	0	1	0	0	1	2	1	Stage Ⅱ	Combined	2.16	2.59	2.01	2.82	2.2
Group1	1	52	23.6	135	83	1	0	0	0	1	3	1	Stage Ⅲ	Direct	1.71	1.87	1.63	3.93	1.71
Group1	0	50	23.1	118	73	0	0	0	0	0	2	0	Stage Ⅲ	Direct	3.07	5.01	2.59	5.48	5.12
Group1	0	54	24.1	100	64	0	0	0	0	0	2	1	Stage IV	Indirect	3.07	1.73	1.52	3.51	2.75
Group1	1	51	25	107	95	0	1	0	0	1	4	1	Stage Ⅲ	Direct	2.84	5.11	2.64	5.42	5.02
Group1	1	49	23.9	179	98	1	0	1	0	1	2	1	Stage Ⅱ	Combined	3.76	2.65	2.43	4.76	2.09
Group1	0	55	23.9	125	75	0	0	0	0	0	2	0	Stage IV	Direct	3.69	2.87	2.24	3.89	3.06
Group1	1	57	25.7	119	79	0	1	0	0	1	3	1	Stage Ⅲ	Combined	2.17	4.15	2.05	4.63	3.48
Group1	1	57	22.9	141	92	1	0	1	0	1	2	1	Stage Ⅲ	Direct	3.33	1.48	1.2	3.76	2.79
Group1	1	46	25	99	85	0	0	0	0	1	3	1	Stage Ⅲ	Direct	2.33	1.11	0.75	3.44	1.94
Group1	1	48	21.6	166	98	1	1	0	0	1	2	1	Stage Ⅲ	Direct	5.29	5.97	5.08	6.45	5.34
Group1	0	45	26	118	64	0	1	0	0	0	2	1	Stage Ⅴ	Combined	1.23	3.92	1.17	4.2	2.9
Group1	1	49	24.7	137	77	1	1	0	0	1	2	1	Stage Ⅲ	Direct	3.21	4.91	2.89	4.92	4.25
Group1	1	53	22.4	144	71	1	1	0	0	1	3	1	Stage Ⅱ	Combined	4.99	5.46	4.98	5.54	5.49
Group1	1	50	20	129	79	1	1	1	0	1	1	0	Stage IV	Direct	4.61	4.77	3.96	4.79	2.57
Group1	0	60	23.2	132	90	1	0	0	0	0	1	1	Stage Ⅱ	Combined	3.8	5.9	3.46	6.31	5.02
Group1	0	48	20.8	156	81	1	0	0	0	0	1	1	Stage Ⅲ	Direct	2.03	1.22	0.79	2.43	1.79
Group1	1	45	23.8	114	65	0	0	1	0	1	3	1	Stage Ⅱ	Direct	4.64	5.52	1.24	5.98	2.99
Group1	1	53	26	100	77	0	1	0	0	1	3	1	Stage Ⅲ	Direct	4.77	5.33	4.69	5.52	5.22
Group1	1	51	23.5	114	76	0	0	0	0	1	2	1	Stage Ⅲ	Direct	5.48	4.88	4.68	5.96	5.46
Group1	1	53	22.8	120	81	0	0	0	0	0	3	1	Stage IV	Direct	2.87	2.88	2.48	4.3	3.15
Group1	1	52	23.9	179	98	1	0	0	0	1	2	1	Stage Ⅲ	Combined	4.33	1.21	0.86	4.72	1.32
Group1	1	52	23.8	121	86	0	0	0	0	1	3	1	Stage Ⅱ	Indirect	5.47	2.82	1.17	3.14	2.48
Group1	1	45	20	111	67	0	0	0	0	0	2	1	Stage Ⅱ	Direct	2.92	2.37	2.3	3.4	2.52
Group1	1	47	23.7	142	86	1	0	0	0	1	2	0	Stage Ⅲ	Direct	2.37	5.25	2.09	5.51	4.1
Group2	1	47	23.8	122	90	0	0	0	0	1	2	1	Stage Ⅲ	Direct	1.92	2.88	1.55	4.05	2.9
Group2	1	52	26	87	69	0	0	0	0	0	1	1	Stage Ⅴ	Combined	5.21	1.93	1.7	5.55	4.52
Group2	1	49	26	154	80	1	0	0	0	0	3	1	Stage Ⅲ	Indirect	2.16	3.14	1.87	3.31	2.75
Group2	1	56	20.2	148	88	1	1	1	0	1	1	1	Stage Ⅱ	Direct	2.2	4.15	1.76	4.63	2.4
Group2	0	52	24.3	91	83	0	1	0	0	0	3	1	Stage IV	Direct	1.38	3.6	1.1	4	3.75
Group2	1	60	24.6	117	82	1	0	1	0	1	1	1	Stage Ⅱ	Indirect	2.23	4.3	1.86	4.47	3.96
Group2	1	45	22.4	123	84	1	1	0	0	1	3	0	Stage Ⅲ	Direct	4.66	2.65	4.33	4.91	4.51
Group2	0	53	21.3	125	60	0	1	0	0	0	1	1	Stage Ⅱ	Direct	5.24	3.43	3.27	5.45	3.77
Group2	1	51	20.6	117	74	1	1	0	0	1	1	1	Stage Ⅲ	Combined	3.49	2.92	2.72	3.88	3.48
Group2	0	52	22.3	126	78	0	0	0	0	0	1	1	Stage Ⅲ	Direct	2.94	1.03	0.93	4.19	2.59
Group2	0	58	23.9	115	90	0	1	0	0	0	2	1	Stage IV	Combined	2.23	1.02	0.59	2.25	1.36
Group2	1	53	22.9	93	83	0	0	1	0	1	3	1	Stage Ⅲ	Direct	2.56	5.97	1.25	6.3	5.61
Group2	0	45	22	127	77	0	0	0	0	0	2	1	Stage Ⅱ	Direct	2.95	1.54	1.16	4.08	2.45
Group2	1	53	20.7	114	65	0	0	0	0	1	3	1	Stage Ⅱ	Combined	3.86	3.09	2.81	4.24	3.04
Group2	1	48	23.9	129	76	1	0	0	0	1	3	1	Stage Ⅲ	Direct	2.08	4.59	1.94	4.74	1.97
Group2	1	48	25.3	100	61	0	0	1	0	1	1	1	Stage IV	Combined	3.22	4.71	2.85	5.17	4.86
Group2	1	56	21.3	124	90	0	1	0	1	1	1	0	Stage Ⅲ	Combined	2.09	5.36	1.81	5.79	2.21
Group2	1	47	24.1	128	71	0	0	0	0	1	1	1	Stage Ⅲ	Direct	3.51	4.04	3.33	4.28	3.63
Group2	1	49	20	137	81	1	1	0	0	1	1	1	Stage Ⅱ	Combined	2.77	4.78	2.51	4.83	3.51
Group2	1	51	21.9	98	82	0	0	0	0	0	3	1	Stage Ⅲ	Direct	4.25	5.24	3.84	5.53	4.88
Group2	0	55	24.7	105	64	0	0	0	0	0	4	1	Stage IV	Combined	2.87	4.06	2.61	4.36	3.2
Group2	1	53	21	114	65	0	1	0	0	1	1	1	Stage Ⅱ	Direct	2.78	4.97	2.67	5.46	4.29
Group2	1	49	22	93	79	0	0	0	0	1	3	1	Stage Ⅲ	Direct	3.67	1.11	0.69	4.84	3.31
Group2	0	49	26	124	82	0	0	0	0	0	2	1	Stage Ⅱ	Direct	4.7	3.08	2.89	5.04	3.61
Group2	1	45	21.7	118	65	0	1	0	0	1	3	1	Stage Ⅲ	Indirect	2.11	5.37	1.95	5.84	3.44
Group2	1	47	21.5	116	62	0	0	0	0	1	2	1	Stage Ⅱ	Direct	3.06	4.24	2.68	4.53	3.8
Group2	1	47	24.4	115	87	0	1	0	0	1	1	1	Stage Ⅲ	Direct	2.33	5.62	1.96	5.97	3.95
Group2	1	50	26	131	96	1	0	0	0	1	1	1	Stage Ⅲ	Indirect	4.15	1.86	1.44	4.2	1.74
Group2	0	60	22.7	109	57	0	0	0	0	0	3	1	Stage Ⅱ	Combined	1.92	2.58	1.63	3.01	2.8
Group2	1	47	24.7	93	83	0	1	0	0	1	2	1	Stage Ⅲ	Combined	5.32	5.02	5	5.57	5.25
Group2	1	49	25.9	130	80	0	0	0	0	1	2	1	Stage Ⅲ	Indirect	4.73	5.94	4.48	6.06	5.67
Group2	1	45	23.9	115	56	0	0	0	0	1	3	1	Stage Ⅱ	Indirect	4.34	2.61	2.34	4.55	4.1
Group2	0	54	22.7	123	75	0	0	1	0	0	4	1	Stage Ⅲ	Indirect	4.09	1.01	0.59	4.53	2.13
Group2	0	45	21.4	157	96	1	1	0	0	0	3	1	Stage Ⅱ	Combined	2.86	5.96	2.49	6.21	2.55
Group2	0	46	20.3	141	65	1	0	0	0	0	3	1	Stage Ⅲ	Direct	3.65	1.74	1.46	3.99	3.34
Group2	1	56	25.4	124	85	0	0	0	0	1	3	0	Stage Ⅱ	Direct	5.37	1.25	1.2	5.52	1.5
Group2	1	45	23.6	99	73	1	0	0	0	1	2	1	Stage Ⅱ	Direct	3.91	3.99	3.83	4.4	4.13
Group2	1	51	25.9	155	95	1	0	1	0	1	3	1	Stage Ⅲ	Combined	5.2	2.61	2.26	5.33	2.64
Group2	0	55	25.2	125	78	0	1	1	1	0	3	1	Stage Ⅴ	Indirect	2.56	3.64	2.5	3.83	3.4
Group2	0	58	22	142	86	1	0	0	0	0	5	1	Stage Ⅱ	Direct	4.54	4.98	3.33	5.1	3.77
Group2	1	46	20.8	175	111	1	1	1	0	1	3	1	Stage Ⅲ	Direct	2.33	1.34	1.16	2.79	2.46
Group2	1	47	24	109	72	0	0	0	0	1	2	1	Stage Ⅱ	Indirect	3.97	4.48	3.55	4.69	4.3
Group2	1	60	21.9	101	73	0	0	0	0	1	1	1	Stage Ⅲ	Combined	3.41	5.74	3.28	5.82	3.9
Group2	0	50	24	158	74	1	0	0	0	0	2	1	Stage Ⅲ	Direct	2.33	2.39	1.97	2.85	2.11
Group2	1	47	21.7	148	88	1	1	0	0	1	1	1	Stage IV	Direct	3.82	2.25	2.18	4	2.29
Group2	1	47	21.5	117	82	0	1	0	0	1	3	1	Stage Ⅲ	Direct	5.57	1.8	1.41	5.99	1.48
Group2	1	46	22.9	107	97	0	0	0	0	1	1	1	Stage Ⅲ	Indirect	5.51	1.36	1.22	5.59	4.86
Group2	0	48	25.1	126	89	0	0	0	0	0	1	1	Stage Ⅱ	Direct	2.37	3.79	2.09	3.97	2.58
Group2	1	56	23.8	163	91	1	0	0	0	1	2	0	Stage Ⅱ	Direct	2.61	3.45	2.58	3.58	2.64
Group2	0	55	25.6	127	80	0	0	0	0	0	3	1	Stage Ⅲ	Indirect	3.96	3.47	3.07	5.96	4.07
Group2	1	45	20.7	114	78	0	0	1	0	1	1	1	Stage Ⅲ	Direct	4.1	5.44	3.92	5.84	5.03
Group2	0	52	21.1	144	80	1	0	0	0	0	3	1	Stage Ⅲ	Indirect	3.69	1.18	0.72	5.79	4.8
Group2	1	48	23	116	62	0	0	0	0	1	1	1	Stage IV	Direct	3.33	2.02	1.83	3.53	2.41
Group2	0	54	26	114	68	0	0	0	0	0	2	1	Stage Ⅱ	Indirect	3.03	3.57	2.55	3.74	2.71
Group2	1	50	24.5	89	66	0	0	0	0	1	3	1	Stage Ⅲ	Direct	3.31	2.18	1.98	4.6	4.01
Group2	1	52	21.1	109	88	0	0	0	0	1	2	1	Stage IV	Direct	1.76	3.88	1.51	4.15	3.83
Group2	0	50	23	106	84	0	0	0	0	0	3	1	Stage Ⅲ	Combined	3.86	3.41	3.16	4.36	4.35
Group2	1	45	23.6	127	68	0	1	0	0	1	3	0	Stage IV	Direct	2.19	3.85	2.18	3.98	3.36
Group2	0	51	22.1	118	70	0	0	1	0	0	3	1	Stage Ⅲ	Indirect	2.81	1.72	1.4	6.18	2.61
Group2	1	45	24.4	148	88	1	1	0	0	1	2	1	Stage Ⅲ	Indirect	4.01	1.73	1.47	4.5	2.41
Group2	1	54	22.9	128	81	0	0	0	0	1	2	1	Stage Ⅴ	Direct	3.58	3.06	2.89	3.86	3.33
Group2	1	47	22.6	125	78	0	0	0	0	1	2	1	Stage Ⅱ	Combined	3.01	4.42	2.72	4.62	3.09
Group2	1	47	25.7	115	70	0	0	0	0	1	4	1	Stage Ⅲ	Indirect	2.44	4.27	3.95	5.82	5.08
Group2	0	50	20	131	69	1	0	0	0	0	2	1	Stage Ⅲ	Direct	2.82	5.58	2.6	5.65	5.57
Group2	1	53	21.3	149	85	1	0	0	1	1	3	0	Stage Ⅱ	Indirect	2.44	5.07	2.35	5.34	2.94
Group2	1	50	21.6	118	59	0	1	0	0	1	3	1	Stage IV	Direct	1.85	4.38	1.49	4.61	2.85
Group2	0	59	21.5	104	84	0	0	0	0	0	3	0	Stage Ⅲ	Indirect	1.86	5.04	1.48	5.18	2.74
Group2	1	59	21.7	157	96	1	0	0	0	1	2	1	Stage IV	Direct	3.41	1.64	1.22	3.5	1.29
Group2	1	59	24.2	124	91	0	0	1	0	1	3	1	Stage Ⅱ	Direct	2.26	2.25	1.98	2.7	2.05
Group2	1	49	25.4	119	62	0	0	0	0	1	2	1	Stage Ⅲ	Direct	2.08	2.66	1.92	2.94	2.35
Group2	1	45	25	116	93	0	0	1	0	1	2	1	Stage Ⅲ	Indirect	2.37	3.04	2.8	4.65	2.89
Group2	1	57	21.2	144	74	1	1	0	0	1	4	1	Stage Ⅲ	Direct	1.24	4.18	1.04	4.48	1.13
Group2	1	48	23	149	85	1	0	0	0	1	2	1	Stage Ⅱ	Combined	4.5	5.04	4.37	5.41	4.55
Group2	0	51	24.1	101	76	0	1	0	0	0	2	1	Stage Ⅲ	Combined	2.76	2.29	1.96	3.08	2.39
Group2	0	54	23.7	114	81	0	1	1	0	0	3	1	Stage IV	Direct	3.04	5.1	2.57	5.41	4.24
Group2	1	45	25.8	103	68	0	1	1	0	1	2	0	Stage Ⅱ	Indirect	5.1	1.08	0.92	5.14	2.34
Group2	0	59	21.8	142	74	1	1	0	0	0	3	1	Stage Ⅰ	Direct	5.59	4.27	3.94	5.88	4.9
Group2	1	55	23.5	118	78	0	0	0	0	1	2	1	Stage IV	Direct	2.41	5.06	2.14	5.36	4.56
Group2	1	52	22.4	119	80	0	0	0	0	1	2	1	Stage Ⅲ	Direct	5.81	3.31	3	6.12	3.53
Group2	0	55	23.7	124	88	0	0	0	0	0	2	0	Stage Ⅲ	Combined	4.64	2.02	1.99	4.96	4.49
Group2	1	53	21	134	96	1	0	0	0	1	3	1	Stage Ⅲ	Combined	4.43	1.09	1.08	4.48	2.17
Group2	1	51	21.3	121	90	0	0	0	0	1	1	0	Stage Ⅲ	Combined	1.26	2.42	1.19	2.46	1.49
Group2	0	49	21.7	113	86	0	0	0	0	0	1	1	Stage Ⅱ	Direct	2.98	5.58	2.95	5.92	3.87
Group2	1	47	22.1	117	74	0	0	0	0	1	4	1	Stage Ⅴ	Direct	3.39	5.67	3.33	6.09	5.51
Group2	1	52	26	148	88	1	1	1	0	1	2	1	Stage Ⅲ	Indirect	3.8	3.71	3.47	3.88	3.57
Group2	0	52	25.6	161	87	1	1	0	0	0	3	1	Stage Ⅲ	Direct	4.49	2.1	1.99	4.89	2.99
Group2	0	56	22.8	127	77	0	0	0	0	0	2	1	Stage IV	Combined	5.58	3.45	3.04	5.83	3.45
Group2	0	52	23.5	94	74	0	0	0	0	0	3	1	Stage Ⅱ	Direct	4.09	5.01	3.96	5.5	4.3
Group2	0	46	20	111	70	0	0	0	0	0	3	1	Stage Ⅲ	Combined	3.14	3.04	2.79	3.4	3.17
Group2	0	45	22.8	188	59	1	0	0	0	0	3	1	Stage Ⅱ	Direct	3.71	1.52	1.19	4	1.91
Group2	1	50	23.5	175	111	1	0	0	0	1	2	0	Stage Ⅲ	Direct	1.29	2.4	1.2	2.6	2.19
Group2	1	50	25.5	135	91	1	1	0	0	1	3	1	Stage Ⅲ	Direct	2.3	2.81	1.88	3.07	2.77
Group2	0	50	23.9	114	81	0	0	0	0	0	3	1	Stage Ⅴ	Combined	2.99	2.3	2.07	3.03	2.32
Group2	0	45	24.1	106	82	0	0	0	1	0	5	1	Stage Ⅱ	Direct	1.99	3.35	1.86	3.63	2.87
Group2	1	56	23.8	134	72	0	0	0	0	1	3	0	Stage Ⅲ	Combined	5.16	2.83	2.67	5.64	5.39
Group2	1	56	23.7	137	83	1	1	0	0	1	2	1	Stage Ⅲ	Direct	1.76	1.61	1.52	2.03	1.88
Group2	1	46	20.4	106	58	0	0	0	0	1	1	1	Stage IV	Combined	5.02	1.23	0.94	5.24	4.57
Group2	0	55	22.4	115	68	0	1	0	0	0	2	1	Stage Ⅲ	Direct	3.73	2.31	2.23	3.76	3.64
Group2	1	55	26	210	110	1	0	0	0	1	1	1	Stage Ⅱ	Direct	4.31	5.84	4.21	5.87	4.7
Group2	1	51	24.8	95	60	0	0	0	0	1	3	1	Stage IV	Direct	1.86	3.44	1.68	3.48	2.85
Group2	0	46	24.2	133	70	1	0	1	0	0	1	1	Stage Ⅱ	Direct	4.17	3.39	3.29	4.25	3.43
Group2	0	59	23.3	125	78	1	0	0	0	0	1	1	Stage Ⅲ	Direct	2.56	4.74	2.35	4.98	4.6
Group2	1	52	24.5	109	74	1	0	0	0	1	2	0	Stage Ⅲ	Combined	4.62	4.34	4.03	4.83	4.69
Group2	1	49	21.3	124	90	1	1	0	0	1	3	1	Stage Ⅱ	Indirect	2.99	1.25	0.9	3.14	2.54
Group2	0	54	20	148	88	1	0	0	0	0	1	1	Stage Ⅲ	Direct	5.85	4.48	4.06	5.93	4.74
Group2	1	59	22.4	155	95	1	0	0	0	1	3	1	Stage Ⅲ	Direct	5.84	2.82	2.62	6.1	4.95
Group2	1	48	24.3	111	76	0	0	0	0	1	1	1	Stage Ⅱ	Indirect	4.63	5.42	4.16	5.57	4.81
Group2	0	54	23.4	157	96	1	0	0	0	0	2	1	Stage Ⅲ	Direct	2.29	4.88	2.27	4.9	3.98
Group2	1	60	25.2	156	81	1	0	0	0	1	1	1	Stage Ⅱ	Direct	2.11	1.7	1.39	2.45	2.22
Group2	1	45	23.9	129	72	1	0	0	0	1	1	1	Stage Ⅲ	Combined	3.97	2.48	2.24	4.01	3.83
Group2	1	48	23.3	100	64	0	0	0	1	1	2	1	Stage Ⅱ	Direct	2.34	1.63	1.45	2.76	2.14
Group2	0	48	25.9	158	62	1	0	0	0	0	3	1	Stage Ⅱ	Combined	3.66	3.95	3.21	4.03	3.34
Group2	1	50	25.5	110	81	0	1	0	0	1	1	0	Stage Ⅲ	Direct	4.93	3.81	2.76	5.26	4.16
Group2	1	49	23	138	90	1	0	0	0	1	3	1	Stage Ⅴ	Direct	1.84	4.44	1.4	4.86	1.86
Group2	1	52	21	118	63	0	0	0	0	1	1	1	Stage Ⅱ	Combined	3.02	2.56	2.45	3.16	2.62
Group2	0	46	21.4	100	67	0	0	1	0	0	2	1	Stage Ⅲ	Direct	3.36	4.03	2.24	4.1	3.87
Group2	0	47	22.9	158	74	1	0	0	0	0	3	1	Stage Ⅱ	Combined	5.34	5.96	1.96	6.34	5.8
Group2	1	52	22.5	117	79	0	1	0	0	1	2	1	Stage Ⅲ	Combined	5.63	4.72	1.68	5.74	5.16
Group2	0	51	26	135	80	0	0	0	0	0	3	1	Stage Ⅲ	Direct	5.41	1.38	1.25	5.55	3.98
Group2	1	55	20	136	62	1	1	0	0	1	3	1	Stage IV	Combined	4.37	3.26	2.76	4.64	3.76
Group2	0	53	23.1	138	84	1	0	0	0	0	3	1	Stage Ⅲ	Direct	5.75	1.27	0.93	5.99	2.6
Group2	0	54	21.1	128	66	0	1	0	0	0	2	1	Stage Ⅲ	Combined	3.58	2.7	1.47	3.78	3.48
Group2	0	45	23.4	125	101	0	1	0	0	0	2	1	Stage Ⅱ	Direct	3.88	4.67	3.69	5.06	4.56
Group2	0	49	24	129	79	0	0	0	0	0	2	1	Stage Ⅱ	Direct	2.68	1.02	0.78	2.97	2.47
Group2	0	60	22.4	107	95	0	0	0	0	0	4	1	Stage Ⅲ	Direct	2.74	4.86	2.33	4.95	2.8
Group2	0	52	24.3	94	57	0	1	0	0	0	2	1	Stage Ⅲ	Indirect	1.1	3.31	0.77	3.81	1.97
Group2	1	54	22.8	105	76	0	0	0	0	1	3	1	Stage Ⅲ	Direct	3.51	4.6	3.28	4.73	4.68
Group2	0	52	22.8	131	92	1	1	0	0	0	3	1	Stage IV	Direct	5.36	4.33	4.3	5.43	4.72
Group2	0	53	22.4	137	77	1	0	0	0	0	3	1	Stage Ⅱ	Indirect	1.03	3.86	0.91	3.97	1.14
Group2	0	49	24.5	118	59	0	0	1	0	0	2	1	Stage Ⅲ	Combined	1.36	4.52	1.24	4.72	3.08
Group2	0	60	23.5	157	96	1	1	0	0	0	3	1	Stage IV	Combined	1.82	4.29	1.7	4.47	4.33
Group2	1	49	26	88	55	0	0	0	0	1	2	0	Stage Ⅲ	Indirect	4.85	2.45	2.41	5.01	4.64
Group2	0	50	25.7	130	57	0	1	1	0	0	2	1	Stage IV	Indirect	4.68	1.49	1.23	4.71	3.14
Group2	1	45	24.3	134	87	1	0	1	0	1	4	1	Stage IV	Indirect	5.86	5.81	2.68	6.33	6.11
Group2	0	56	20	118	78	0	0	0	0	0	2	1	Stage Ⅱ	Combined	3.33	4.68	2.95	4.97	3.96
Group2	1	48	20.2	94	74	0	0	0	0	1	2	1	Stage Ⅲ	Direct	1.37	4.06	1.09	4.18	3.95
Group2	0	50	25.2	140	88	1	0	0	0	0	3	1	Stage Ⅲ	Direct	4.24	1.6	1.13	4.68	1.45
Group2	1	48	22.2	120	73	0	0	0	0	1	2	1	Stage Ⅲ	Direct	4.79	3.75	3.7	5.03	4.36
Group2	0	50	23.7	158	62	1	0	1	0	0	3	1	Stage Ⅱ	Combined	1.69	2.31	1.21	2.59	2.29
Group2	0	49	21.9	158	62	1	0	1	0	0	2	1	Stage Ⅲ	Indirect	2.98	5.49	2.62	5.89	5.46
Group2	1	50	24.2	110	81	0	0	0	0	1	2	1	Stage IV	Direct	2.12	1.05	0.58	2.45	2.27
Group2	0	50	25.1	144	71	1	1	0	0	0	2	1	Stage Ⅱ	Direct	1.29	2.18	0.98	2.26	2.02
Group2	1	50	20.8	98	66	0	0	1	0	1	3	1	Stage Ⅰ	Indirect	2.98	1.65	1.56	3.15	1.81
Group2	1	50	21.6	109	64	0	0	0	0	1	1	1	Stage IV	Combined	1.32	2.63	1.23	3.11	2.6
Group2	1	57	20	179	98	1	1	0	0	0	1	0	Stage Ⅲ	Direct	2.13	4.63	1.76	4.73	4.02
Group2	1	55	23.7	149	80	1	0	0	0	1	1	1	Stage Ⅲ	Direct	1.27	5.96	0.97	6.34	4.52
Group2	1	55	20	101	85	0	0	0	0	0	3	1	Stage Ⅲ	Direct	4.35	4.58	2.19	4.81	4.75
Group2	1	47	22.5	129	75	1	0	0	0	1	3	1	Stage Ⅲ	Indirect	2.49	3.52	2.1	3.6	2.69
Group2	1	57	24.2	157	96	1	1	0	0	1	2	1	Stage Ⅱ	Direct	1.5	3.18	1.33	3.29	3.21
Group2	0	56	26	117	66	0	0	0	0	0	3	1	Stage Ⅴ	Direct	1.36	5.74	0.93	6.09	3.28
Group2	1	48	23.9	128	75	0	0	0	0	1	2	1	Stage Ⅲ	Indirect	5.4	1.6	1.31	5.48	2.12
Group2	0	58	25.7	114	90	0	0	0	0	0	3	1	Stage Ⅲ	Direct	4.77	1.38	1.16	4.98	3.42
Group2	1	47	23.7	125	78	0	1	0	1	1	2	1	Stage IV	Direct	5.08	5.45	2.62	5.68	4.78
Group2	1	45	23.8	163	91	1	0	0	0	1	2	0	Stage Ⅱ	Direct	5.91	3.12	2.89	6.23	4.62
Group2	1	56	22.8	101	65	0	1	0	0	1	1	1	Stage Ⅲ	Indirect	1.52	1.21	1.15	1.65	1.36
Group2	0	50	22.4	128	64	0	0	0	1	0	3	1	Stage Ⅱ	Direct	1.5	4.24	1.26	4.47	3.92
Group2	1	55	25.5	142	69	1	0	0	0	1	2	0	Stage Ⅲ	Combined	4.99	3.34	2.85	5.09	4.11
Group2	0	47	23.9	116	82	0	0	0	0	0	1	1	Stage Ⅲ	Combined	4.92	4.09	3.63	5.35	4.41
Group2	1	45	23.9	138	78	1	1	0	0	1	2	1	Stage Ⅴ	Direct	1.05	2.35	0.82	2.44	1.13
Group2	0	57	22	100	69	0	0	0	0	0	3	1	Stage Ⅱ	Indirect	4.9	1.79	1.35	4.95	3.05
Group2	0	45	22.5	145	99	1	1	0	0	0	3	1	Stage Ⅲ	Direct	4.65	1.57	1.41	5.09	2.27
Group2	0	45	26	146	77	1	0	0	0	0	2	1	Stage Ⅲ	Direct	4.15	3.54	3.14	4.31	3.51
Group2	1	45	23.1	91	67	0	0	0	0	1	2	1	Stage IV	Direct	3.4	3.74	3	4.12	3.97
Group2	0	45	25.9	113	66	0	0	0	1	0	2	1	Stage Ⅲ	Combined	1.78	1.7	1.5	1.99	1.72
Group2	1	45	22.2	100	69	0	0	0	0	1	2	1	Stage Ⅱ	Combined	1.04	1.85	0.84	2.08	1.38
Group2	1	45	24.8	120	81	0	0	0	0	1	1	1	Stage IV	Combined	3.26	4.81	2.94	4.9	3.86
Group2	0	50	23.8	114	92	0	1	0	0	0	3	0	Stage Ⅲ	Direct	3.46	3.64	3.03	3.72	3.6
Group2	1	45	22.4	122	85	0	0	0	0	1	1	1	Stage Ⅲ	Direct	2.95	2.3	2.62	5.39	2.64
Group2	1	45	24.5	124	72	1	1	0	0	1	3	1	Stage Ⅲ	Indirect	3.32	4.37	3.06	4.63	3.55
Group2	0	60	20.1	118	78	0	1	0	0	0	1	1	Stage Ⅲ	Direct	4.57	1.07	0.98	4.82	1.31
Group2	1	52	24.3	129	76	1	0	0	0	1	3	1	Stage Ⅴ	Combined	1.28	4.47	0.97	4.78	4.1
Group2	1	51	24.8	114	78	0	1	0	0	1	1	1	Stage Ⅲ	Direct	2.77	2.46	2.74	5.69	4.13
Group2	1	45	23.7	111	52	0	0	1	0	1	1	1	Stage Ⅱ	Combined	5.01	4.16	3.91	5.05	4.52
Group2	1	49	25.8	114	90	0	0	0	0	0	1	1	Stage IV	Direct	5.18	1.54	1.16	5.19	2.76
Group2	1	51	23.1	125	88	0	0	0	0	1	2	1	Stage Ⅱ	Direct	2.19	2.61	1.81	5.72	3.59
Group2	1	45	22.9	142	97	1	0	0	0	0	3	1	Stage Ⅲ	Direct	2.77	4.38	2.73	4.8	2.97
Group2	1	51	23.9	133	72	1	0	0	0	1	2	1	Stage Ⅱ	Combined	5.28	1.74	1.52	5.43	1.64
Group2	0	56	24.9	94	63	0	1	0	0	0	3	1	Stage Ⅲ	Direct	5.27	4.73	2.47	5.57	4.5
Group2	1	49	24.3	152	83	1	1	0	0	1	3	1	Stage Ⅲ	Combined	2.48	5.71	2.34	6.02	2.62
Group2	1	50	22.7	153	75	1	0	0	0	1	1	1	Stage IV	Direct	1.74	3.1	1.43	3.6	2.22
Group2	0	45	21.2	126	99	0	1	0	0	0	1	1	Stage Ⅲ	Combined	4.52	2.49	2.12	4.62	4.03
Group2	0	45	24.5	123	82	0	0	0	0	0	1	1	Stage Ⅱ	Direct	1.52	2.3	1.16	2.68	2.29
Group2	1	56	21.6	142	86	1	1	0	0	1	1	1	Stage Ⅱ	Direct	1.17	2.11	1.1	2.24	1.21
Group2	0	47	21.6	137	83	1	1	0	0	0	3	1	Stage Ⅲ	Direct	6	3.83	2.54	6.17	6.07
Group2	1	46	21.9	127	102	0	0	0	0	1	4	1	Stage IV	Direct	1.17	4.78	0.77	4.79	1.35
Group2	0	47	23.3	128	75	0	1	0	0	0	1	0	Stage Ⅲ	Direct	2.69	4.35	2.57	4.85	3.67
Group2	1	50	21.6	92	63	0	0	1	0	1	3	1	Stage Ⅲ	Combined	5.58	3.73	2.37	5.8	4.74
Group2	1	45	20.9	163	91	1	0	0	0	0	2	1	Stage Ⅱ	Indirect	4.09	2.06	3.67	5.56	5.43
Group2	1	51	21.9	188	59	1	1	0	0	1	3	1	Stage Ⅲ	Direct	2.43	4.8	2.36	4.9	4.45
Group2	1	45	22.8	106	75	0	0	0	0	0	2	1	Stage IV	Direct	4.69	1.1	0.62	4.75	2.82
Group2	1	54	24.1	109	96	0	0	0	0	1	1	1	Stage Ⅱ	Indirect	5.17	2.9	2.53	5.3	3.6
Group2	0	45	23.3	130	57	0	0	0	0	0	1	1	Stage Ⅲ	Direct	2.57	1.25	0.85	2.91	1.98
Group2	0	57	21	138	78	1	1	0	0	0	3	1	Stage Ⅱ	Direct	3.46	4.99	3.36	5.28	4.89
Group2	0	50	23.7	131	76	0	0	0	1	0	2	1	Stage Ⅲ	Combined	4.49	2.62	2.46	5.83	5.32
Group2	1	46	23.8	170	120	1	1	0	0	1	2	1	Stage Ⅱ	Direct	4.21	3.71	3.28	4.57	3.41
Group2	0	55	22.3	100	61	0	0	0	0	0	3	1	Stage Ⅲ	Combined	4.22	5.26	3.76	5.55	4.1
Group2	0	45	21.6	130	61	1	0	0	0	0	4	1	Stage Ⅲ	Direct	5.89	3.92	3.84	6.18	5.81
Group2	1	48	21.6	114	79	0	0	1	0	1	3	1	Stage Ⅱ	Direct	3.07	4.34	2.83	4.64	3.7
Group2	1	50	22.1	148	78	1	1	0	0	1	2	0	Stage Ⅲ	Combined	1.6	3.56	1.36	3.68	3.16
Group2	0	50	26	111	77	0	0	0	0	0	3	1	Stage Ⅲ	Direct	3.63	4.81	3.28	4.87	4.58
Group2	1	45	21.4	113	70	1	0	0	0	1	2	1	Stage Ⅱ	Combined	2.13	5.52	2.08	5.89	3.21
Group2	0	46	23.7	125	71	0	0	0	0	0	2	1	Stage Ⅲ	Combined	3.43	5.1	3.06	5.41	3.6
